# Supplementary material for: Impairments of auditory scene analysis in posterior cortical atrophy
Source: Brain. 2020 Sep 1;143(9):2689–95. doi: 10.1093/brain/awaa221 (PMC7523698; doi:10.1093/brain/awaa221)
Supplement: awaa221_Supplementary_Data [file awaa221_supplementary_data.zip]

Archive with 14 entries (13 files):
- awaa221-suppl-data/
- awaa221-suppl-data/brain-2020-00474-File004.pdf
- awaa221-suppl-data/brain-2020-00474-File005.wav
- awaa221-suppl-data/brain-2020-00474-File006.wav
- awaa221-suppl-data/brain-2020-00474-File007.wav
- awaa221-suppl-data/brain-2020-00474-File008.wav
- awaa221-suppl-data/brain-2020-00474-File009.wav
- awaa221-suppl-data/brain-2020-00474-File010.wav
- awaa221-suppl-data/brain-2020-00474-File011.wav
- awaa221-suppl-data/brain-2020-00474-File012.wav
- awaa221-suppl-data/brain-2020-00474-File013.wav
- awaa221-suppl-data/brain-2020-00474-File014.wav
- awaa221-suppl-data/brain-2020-00474-File015.wav
- awaa221-suppl-data/brain-2020-00474-File016.wav
